# Supplementary material for: Photodynamic Therapy in Dermatology
Source: Int J Mol Sci. 2026 Apr 29;27(9):3960. doi: 10.3390/ijms27093960 (PMC13163354; doi:10.3390/ijms27093960)
Supplement: Supplementary file 1 [file ijms-27-03960-s001.zip]

Archive with 1 entries (1 files):
- ijms-4252076-supplementary.pdf
